# Supplementary material for: A Spontaneous Inversion of the X Chromosome Heterochromatin Provides a Tool for Studying the Structure and Activity of the Nucleolus in Drosophila melanogaster
Source: Cells. 2022 Dec 1;11(23):3872. doi: 10.3390/cells11233872 (PMC9736023; doi:10.3390/cells11233872)
Supplement: Supplementary file 1 [file cells-11-03872-s001.zip]

Archive with 1 entries (1 files):
- cells-2055656-supplementary.pdf
